# Supplementary material for: A PQS-Cleaving Quorum Quenching Enzyme Targets Extracellular Membrane Vesicles of Pseudomonas aeruginosa
Source: Biomolecules. 2022 Nov 8;12(11):1656. doi: 10.3390/biom12111656 (PMC9687290; doi:10.3390/biom12111656)
Supplement: Supplementary file 1 [file biomolecules-12-01656-s001.zip]

Archive with 1 entries (1 files):
- biomolecules-1992770-supplementary-conversion.pdf
